# Supplementary material for: Stochastic modelling, Bayesian inference, and new in vivo measurements elucidate the debated mtDNA bottleneck mechanism
Source: eLife. 2015 Jun 2;4:e07464. doi: 10.7554/eLife.07464 (PMC4486817; doi:10.7554/eLife.07464)
Supplement: Figure 4—source data 1. — DOI: http://dx.doi.org/10.7554/eLife.07464.007 [file elife07464s001.zip]

Archive with 1 entries (1 files):
- newheteroplasmymeasurements.ods
