# Supplementary material for: Stochastic modelling, Bayesian inference, and new in vivo measurements elucidate the debated mtDNA bottleneck mechanism
Source: eLife. 2015 Jun 2;4:e07464. doi: 10.7554/eLife.07464 (PMC4486817; doi:10.7554/eLife.07464)
Supplement: Figure 4—source data 1. — DOI: http://dx.doi.org/10.7554/eLife.07464.007 [file elife07464s001.zip › newheteroplasmymeasurements.ods]

## Sheet: Sheet1
Reference	HB 1551 pup 2 3d final	HB final 1425 pup 1 3d	HB 1424 pup 2 4d	HB 1424 pup 3 4d	HB 1554 pup 1 4d	HB 1554 pup 2 4d	HB 1424 pup 1 8d	HB 1424 pup 2 (8d)	HB 1550 pup 1 9d	HB 1550 pup 2 9d	HB 1550 pup 3 9d	HB 1197 pup1 24d final	HB 1403 37 d final	HB 1406 37d	HB 1422 40 d
Age / days after birth	3	3	4	4	4	4	8	8	9	9	9	24	37	37	40
Age / dpc	24	24	25	25	25	25	29	29	30	30	30	45	58	58	61
E(h)	0.5013588604	0.4193122205	0.1829517794	0.3372408647	0.3815947093	0.3539880787	0.3008592733	0.5591364752	0.1926218432	0.2449665527	0.0488940337	0.4569544581	0.5656958055	0.275785108	0.2384956439
V(h)	0.0025582967	0.0035892435	0.0082393192	0.0130833384	0.0091312309	0.0046105631	0.0035037094	0.006312697	0.004081556	0.0030140693	0.0009747421	0.0062494192	0.0100036847	0.0091281713	0.0066187302
n	25	30	21	13	13	11	30	34	20	17	36	25	24	20	20
V'(h)	0.0102332624	0.0147408563	0.0551197197	0.0585359482	0.038694905	0.0201615909	0.0166571263	0.0256090194	0.0262447977	0.0162959716	0.0209606592	0.0251843349	0.040717679	0.0457030852	0.0364436472
Individual h × 100	40.76	26.52	7.43	16.67	26.92	25.11	18.15	38.75	8.34	13.27	1.70	32.47	38.00	12.82	8.94
	43.38	30.60	7.61	23.05	28.79	25.71	21.97	41.72	9.26	16.88	1.71	32.63	39.23	13.79	12.11
	44.08	31.80	7.94	23.97	29.37	29.13	23.65	43.92	10.76	20.15	1.84	37.05	45.91	15.92	13.86
	44.21	33.23	9.64	24.39	29.77	30.83	23.95	46.39	13.46	20.19	1.92	37.07	50.86	16.58	15.72
	46.59	36.42	9.72	26.78	30.17	36.53	24.61	47.52	13.46	20.19	2.03	37.96	50.96	20.32	18.76
	46.73	37.70	10.28	27.04	36.73	36.69	25.87	47.93	15.82	21.25	2.77	39.47	51.65	20.60	19.05
	46.93	37.88	12.44	28.64	37.12	38.23	26.04	49.45	16.30	23.73	2.77	39.99	51.65	21.75	19.52
	47.38	38.67	14.30	39.79	40.21	38.33	26.23	51.43	16.39	24.88	2.88	41.14	51.81	23.58	20.76
	48.04	39.25	14.79	40.41	40.47	40.37	26.33	51.51	18.43	25.17	2.94	42.99	51.97	23.77	22.49
	48.36	39.53	15.97	41.85	43.55	43.64	26.90	52.78	18.68	26.16	3.00	43.71	54.07	26.22	22.71
	48.54	39.67	17.00	42.94	45.81	44.82	26.93	52.81	20.66	26.99	3.03	43.74	54.20	28.32	23.19
	48.74	41.41	17.06	50.13	46.69		27.78	52.94	20.69	27.29	3.03	44.18	54.35	29.61	23.37
	49.29	42.14	18.60	52.76	60.46		28.87	53.16	21.27	27.65	3.04	44.46	54.92	32.64	27.83
	50.34	42.58	19.65				29.14	53.21	21.82	27.77	3.28	46.26	55.34	33.08	28.92
	50.54	42.66	20.79				29.73	53.47	23.77	28.17	3.33	46.63	55.69	33.14	29.42
	50.56	42.70	25.68				29.88	53.89	24.21	30.01	3.45	47.01	57.19	34.50	30.12
	50.77	42.86	25.70				30.06	54.17	26.48	36.71	3.46	49.10	57.50	38.38	30.88
	51.24	43.77	26.40				30.66	55.21	26.55		3.67	49.77	59.93	40.50	34.77
	53.65	44.48	28.26				31.34	55.98	26.76		3.79	50.10	61.08	42.19	35.17
	54.47	44.65	35.62				31.68	56.20	32.13		3.80	51.81	64.76	43.87	39.40
	54.96	44.84	39.32				32.58	57.14			3.95	52.97	69.87
	56.19	45.94					32.97	57.26			3.99	54.31	74.15
	56.63	47.00					33.35	59.83			4.91	55.67	76.10
	59.03	47.61					33.57	59.96			5.49	55.69	76.48
	61.96	48.72					34.66	60.13			5.82	66.19
		48.74					34.94	61.25			5.92
		48.80					35.31	61.30			5.96
		48.93					35.78	62.06			6.07
		49.13					41.19	65.57			6.65
		49.70					48.48	67.05			7.90
								68.34			8.22
								69.21			8.29
								69.40			8.47
								70.12			8.75
											11.64
											16.56
